# Supplementary material for: 5-aminolevulinic acid combined with ferrous ion reduces adiposity and improves glucose tolerance in diet-induced obese mice via enhancing mitochondrial function
Source: BMC Pharmacol Toxicol. 2017 Jan 30;18:7. doi: 10.1186/s40360-016-0108-3 (PMC5278573; doi:10.1186/s40360-016-0108-3)
Supplement: Additional file 1: — Raw data for Figures 2 to 6. (XLSX 39 kb) [file 40360_2016_108_MOESM1_ESM.xlsx]

## Sheet: Fig. 2
	Fig. 2a																Fig. 2b
	HFD+vehicle
		ALA/SFC administration (day)															HFD+vehicle		HFD+ALA/SFC
	Animal number	0	2	4	7	10	14	17	21	24	28	31	34	38	42		Animal number	Average food intake (g)	Animal number	Average food intake (g)
	1	39.6	36.9	37	37.3	36.9	38.4	39.4	39.8	39.2	40.6	40.4	41.1	39.5	39.8		1	2.6	1	2.3
	2	42.8	42.3	41.7	41.1	41.4	41.8	41.7	42.9	42.6	42.9	43.2	43.9	42.8	44		2	2.3	2	1.9
	3	39.5	39.6	40.1	39.8	39.8	40.4	40.9	41.8	42	43.2	42.6	43.6	42.4	44.8		3	2.4	3	2.1
	4	36.2	36.6	36.1	36.5	35.6	36.3	37.2	38.5	38.7	39.6	39.4	40.4	39.9	41		4	2.2	4	2.2
	5	38	37.1	37.2	37.2	37.4	38.8	38.2	38.5	38.7	39.6	39.9	40.9	39.3	40.6		5	2.2	5	2.2
	Average (g)	39.22	38.5	38.42	38.38	38.22	39.14	39.48	40.3	40.24	41.18	41.1	41.98	40.78	42.04		Average (g)	2.34	Average (g)	2.13
	SD	1.08738	1.09041	1.05991	0.880568	1.04614	0.932523	0.830301	0.88713	0.851234	0.786384	0.757628	0.733076	0.751931	0.990757		SD	0.18	SD	0.15
	HFD+ALA/SFC																Fig. 2c
		ALA/SFC administration (day)															HFD+vehicle
	Animal number	0	2	4	7	10	14	17	21	24	28	31	34	38	42		Animal number	Epididymal fat weight (mg)	Retroperitoneal fat weight (mg)	Mesenteric fat weight (mg)	body weight (g)	Epididymal fat weight (mg)/body weight (g)	Retroperitoneal fat weight (mg)/body weight (g)	Mesenteric fat weight (mg)/body weight (g)
	1	42	42	42.3	41.3	41.9	42.3	42.6	43.1	42.2	42.2	42.1	42.4	41.4	43.2		1	2764	1066	693	39.8	69.4472	26.7839	17.4121
	2	40.2	39.7	39.7	39.7	39.4	39	38.3	37.5	37.2	36.2	34.8	35	33.6	34.7		2	2837	1347	997	44	64.4773	30.6136	22.6591
	3	39.7	39.5	39.1	39.2	39.4	40.3	39.5	39.7	38.7	38.4	38.1	38	38.1	38.3		3	3067	1526	1142	44.8	68.4598	34.0625	25.4911
	4	37.7	37.9	38	37.7	37.9	38.8	39.4	39.4	38.9	39	37	37.2	36.9	37.6		4	2950	1110	877	41	71.9512	27.0732	21.3902
	5	37.8	38.1	38.1	37.5	38.5	38	37.1	37	36.3	35.8	36.1	36	35.4	35.6		5	2865	1094	849	40.6	70.5665	26.9458	20.9113
	Average (g)	39.48	39.44	39.44	39.08	39.42	39.68	39.38	39.34	38.66	38.32	37.62	37.72	37.08	37.88		Average (g)					68.9804	29.0958	21.5728
	SD	1.79639	1.64256	1.74871	1.55949	1.52545	1.68137	2.04622	2.40479	2.25233	2.56749	2.78155	2.85517	2.94398	3.31165		SD					2.83322	3.20274	2.92897
	ND+vehicle
		ALA/SFC administration (day)															HFD+ALA/SFC
	Animal number	0	2	4	7	10	14	17	21	24	28	31	34	38	42		Animal number	Epididymal fat weight (mg)	Retroperitoneal fat weight (mg)	Mesenteric fat weight (mg)	body weight (g)	Epididymal fat weight (mg)/body weight (g)	Retroperitoneal fat weight (mg)/body weight (g)	Mesenteric fat weight (mg)/body weight (g)
	1	32.5	31.4	32	31.6	32.6	32.1	31.6	31.2	30.9	31.1	31.4	31.4	30.8	31.4		1	2001	1187	1119	43.2	46.3194	27.4769	25.9028
	2	35.1	34.1	34.7	34.4	34.4	33.6	33.5	34.1	34.3	34.3	35	34.7	33.9	33.4		2	1728	655	571	34.7	49.7983	18.8761	16.4553
	3	32.7	31.2	31.7	30.9	30.3	30.2	30.1	30.1	29.6	30.5	30.5	29.9	30.5	31.3		3	2347	854	782	38.3	61.2794	22.2977	20.4178
	4	30.2	28.8	29.1	29.3	29.5	29.7	30.1	30.1	30.2	30.1	30.6	29.4	29.3	29.9		4	2296	671	667	37.6	61.0638	17.8457	17.7394
	5	32.3	31.1	31.7	31.1	30.3	30.3	30.5	31.2	30.9	31.7	31.7	30.7	30.9	31.1		5	1875	672	510	35.6	52.6685	18.8764	14.3258
	6	30.2	29.8	30.2	30.6	30.4	30.3	30.7	30	29.7	30.2	30.6	30.4	30.2	30.9		Average (g)					54.2259	21.0745	18.9682
	7	33.2	31.8	32.1	31.7	31.9	31.5	32.1	31.7	31.8	31.9	32.1	32.5	32.1	31.9		SD					6.72774	3.95524	4.45998
	8	30.9	30.1	31.9	30.7	31	30.3	30.1	30.8	31.2	30.4	30.9	30.2	31.8	31.5
	Average (g)	32.1375	31.0375	31.675	31.2875	31.3	31	31.0875	31.15	31.075	31.275	31.6	31.15	31.1875	31.425
	SD	1.66557	1.58289	1.61665	1.45939	1.59463	1.3104	1.22642	1.34483	1.50404	1.39668	1.49092	1.72295	1.40452	0.989589

## Sheet: Fig. 3
	Fig. 3b							Fig. 3c
	Number of experiment	1	2	3				Number of experiment	1	2	3	4
		Average oil red O concentration (mM)	Average oil red O concentration (mM)	Average oil red O concentration (mM)					oil red O concentration (mM)	oil red O concentration (mM)	oil red O concentration (mM)	oil red O concentration (mM)
	control	0.176944	0.39702	0.369841				control (=1)	0.192001	0.258867	0.288863	0.225835
	6h	0.121932	0.293525	0.294699				ALA 0.25 mM+SFC 0.125 mM	0.123768	0.212622	0.222959	0.171144
	24h	0.0797871	0.229022	0.234889				ALA 0.5mM+SFC 0.25 mM	0.0944764	0.182081	0.183796	0.148707
	48h	0.0700219	0.168196	0.14845	Average	SD		ALA 1 mM+SFC 0.5 mM	0.0810765	0.159499	0.14387	0.132089	Average	SD
	control（=1）	1	1	1	1			control (=1)	1	1	1	1	1
	6h	0.6891	0.739322	0.796825	0.741749	0.0539032		ALA 0.25 mM+SFC 0.125 mM	0.644621	0.821356	0.77185	0.757828	0.748914	0.0746777
	24h	0.450919	0.576854	0.635106	0.554293	0.0941437		ALA 0.5mM+SFC 0.25 mM	0.492063	0.703378	0.636274	0.658478	0.622548	0.0913587
	48h	0.39573	0.423647	0.401387	0.406921	0.0147583		ALA 1 mM+SFC 0.5 mM	0.422272	0.616141	0.498055	0.584892	0.53034	0.0876714
								Fig. 3d
								Number of experiment	1	2	3	4
									oil red O concentration (mM)	oil red O concentration (mM)	oil red O concentration (mM)	oil red O concentration (mM)
								control (=1)	0.217236	0.212322	0.235367	0.251205
								ALA	0.203528	0.193414	0.227478	0.249866
								SFC	0.211704	0.195446	0.230073	0.248287
								ALA+SFC	0.125499	0.130634	0.153987	0.149742	Average	SD
								control (=1)	1	1	1	1	1
								ALA	0.936896	0.910949	0.894909	0.977259	0.930003	0.0359411
								SFC	0.974536	0.920518	0.969977	0.994376	0.964852	0.0313966
								ALA+SFC	0.577707	0.615264	0.660806	0.600795	0.613643	0.0350404

## Sheet: Fig. 4
			Fig. 4a							Fig. 4b							Fig. 4d
			ND+vehicle		HFD+vehicle		HFD+ALA/SFC			ND+vehicle		HFD+vehicle		HFD+ALA/SFC			ND+vehicle		HFD+vehicle		HFD+ALA/SFC
			Animal number	The plasma glucose levels (mg/dL)	Animal number	The plasma glucose levels (mg/dL)	Animal number	The plasma glucose levels (mg/dL)		Animal number	The plasma glucose levels (mg/dL)	Animal number	The plasma glucose levels (mg/dL)	Animal number	The plasma glucose levels (mg/dL)		Animal number	The plasma glucose levels (mg/dL)	Animal number	The plasma glucose levels (mg/dL)	Animal number	The plasma glucose levels (mg/dL)
			1	217.19	1	193.96	1	172.11		1	191	1	217	1	186		1	96	1	132	1	128
			2	208.99	2	217.53	2	161.86		2	206	2	241	2	151		2	117	2	176	2	120
			3	144.79	3	220.94	3	148.54		3	160	3	203	3	206		3	112	3	128	3	119
			4	204.55	4	215.82	4	161.86		4	192	4	222	4	179		4	85	4	122	4	153
			5	153.32	5	177.91	5	173.47		5	201	5	199	5	128		5	108	5	138	5	87
			6	180.64	Average	205.232	Average	163.568		6	174	Average	216.4	Average	170		6	156	Average	139.2	Average	121.4
			7	183.38	SD	18.5986	SD	10.0336		7	173	SD	16.7272	SD	30.6513		7	93	SD	21.3822	SD	23.6284
			8	188.5						8	183						8	148
			Average	185.17						Average	185						Average	114.375
			SD	25.7683						SD	15.4735						SD	25.5619
	Fig. 4c									Fig. 4e
	ND+vehicle									ND+vehicle
				The plasma glucose levels (mg/dL)								The plasma glucose levels (mg/dL)
	After glucose administration (min)			0	15	30	60	120		After glucose administration (min)		0	15	30	60	120
	Animal number	1		191	289	166	153	126		Animal number	1	96	217	277	278	136
		2		206	355	279	172	143			2	117	378	317	201	164
		3		160	328	206	189	130			3	112	310	271	209	131
		4		192	246	190	186	131			4	85	312	272	191	112
		5		201	329	170	218	157			5	108	412	255	178	138
		6		174	357	168	164	119			6	156	293	201	183	152
		7		173	318	211	178	155			7	93	320	201	147	120
		8		183	394	230	194	133			8	148	389	231	184	139
	Average			185	327	202.5	181.75	136.75		Average		114.375	328.875	253.125	196.375	136.5
	SD			15.4735	45.141	38.5968	19.9481	13.6565		SD		25.5619	62.6337	40.0943	37.7584	16.5097
	HFD+vehicle									HFD+vehicle
				The plasma glucose levels (mg/dL)								The plasma glucose levels (mg/dL)
	After glucose administration (min)			0	15	30	60	120		After glucose administration (min)		0	15	30	60	120
	Animal number	1		217	289	274	176	170		Animal number	1	132	347	360	238	162
		2		241	381	345	238	217			2	176	372	431	326	189
		3		203	327	301	195	166			3	128	404	413	307	190
		4		222	345	299	190	169			4	122	365	320	306	171
		5		199	324	243	183	167			5	138	342	342	219	193
	Average			216.4	333.2	292.4	196.4	177.8		Average		139.2	366	373.2	279.2	181
	SD			16.7272	33.544	37.6271	24.3372	21.9704		SD		21.3822	24.5866	47.1773	47.4415	13.6931
	HFD+ALA/SFC									HFD+ALA/SFC
				The plasma glucose levels (mg/dL)								The plasma glucose levels (mg/dL)
	After glucose administration (min)			0	15	30	60	120		After glucose administration (min)		0	15	30	60	120
	Animal number	1		186	212	192	145	128		Animal number	1	128	208	207	159	123
		2		151	220	203	143	126			2	120	230	278	211	129
		3		206	365	233	217	158			3	119	342	249	214	147
		4		179	357	242	206	175			4	153	294	279	194	151
		5		128	326	240	159	139			5	87	290	348	181	110
	Average			170	296	222	174	145.2		Average		121.4	272.8	272.2	191.8	132
	SD			30.6513	74.5218	22.9456	35	20.9452		SD		23.6284	53.7699	51.5141	22.687	17.0294
	AUC									AUC
			ND+vehicle		HFD+vehicle		HFD+ALA/SFC			ND+vehicle		HFD+vehicle		HFD+ALA/SFC
			Animal number		Animal number		Animal number			Animal number		Animal number		Animal number
			1	20167.5	1	25147.5	1	19260		1	26797.5	1	29865	1	19582.5
			2	25177.5	2	32505	2	19215		2	27645	2	36937.5	2	23970
			3	23160	3	26955	3	26767.5		3	24922.5	3	35827.5	3	25665
			4	21705	4	27187.5	4	26662.5		4	23392.5	4	32490	4	25095
			5	24787.5	5	25065	5	22575		5	24877.5	5	29505	5	24277.5
			6	21390	Average	27372	Average	22896		6	22882.5	Average	32925	Average	23718
			7	23475	SD	3034.23	SD	3743.27		7	20235	SD	3382.82	SD	2406.55
			8	25177.5						8	24592.5
			Average	23130						Average	24418.1
			SD	1893.08						SD	2313.89

## Sheet: Fig. 5
	Fig. 5a							Fig. 5d
	Number of experiment	1	2	3				Number of experiment	1	2	3	4
		Average 2DG uptake (nmol・mg protein-1・hour-1)	Average 2DG uptake (nmol・mg protein-1・hour-1)	Average 2DG uptake (nmol・mg protein-1・hour-1)					Average 2DG uptake (nmol・mg protein-1・hour-1)	Average 2DG uptake (nmol・mg protein-1・hour-1)	Average 2DG uptake (nmol・mg protein-1・hour-1)	Average 2DG uptake (nmol・mg protein-1・hour-1)
	control	429.461	466.386	173.192				control	1239.03	286.805	240.997	295.403
	3h	510.255	552.536	224.519				Insulin	2046.77	615.222	533.438	631.716
	6h	1002.15	815.852	278.95				ALA/SFC	1658.12	450.596	407.908	446.386
	24h	855.505	785.941	266.726	Average	SD		ALA/SFC + Insulin	2382.85	843.013	709.597	767.859	Average	SD
	control（=1）	1	1	1	1			control (=1)	1	1	1	1	1
	3h	1.18813	1.18472	1.29636	1.22307	0.0634959		Insulin	1.65191	2.14509	2.21347	2.13849	2.03724	0.259111
	6h	2.3335	1.7493	1.61064	1.89782	0.383629		ALA/SFC	1.33824	1.57109	1.69259	1.51111	1.52826	0.147467
	24h	1.99204	1.68517	1.54006	1.73909	0.230766		ALA/SFC + Insulin	1.92316	2.93932	2.94443	2.59936	2.60157	0.480234
	Fig. 5b
	Number of experiment	1	2	3
		Average 2DG uptake (nmol・mg protein-1・hour-1)	Average 2DG uptake (nmol・mg protein-1・hour-1)	Average 2DG uptake (nmol・mg protein-1・hour-1)
	control	313.939	275.723	444.279
	ALA	409.343	343.095	550.223
	SFC	316.781	299.178	492.186
	ALA+SFC	567.14	475.309	760.983	Average	SD
	control（=1）	1	1	1	1
	ALA	1.30389	1.24434	1.23846	1.26223	0.036199
	SFC	1.00905	1.08507	1.10783	1.06732	0.0517252
	ALA+SFC	1.80653	1.72386	1.71285	1.74775	0.0512052
	Fig. 5c
	Number of experiment	1	2	3
		Average 2DG uptake (nmol・mg protein-1・hour-1)	Average 2DG uptake (nmol・mg protein-1・hour-1)	Average 2DG uptake (nmol・mg protein-1・hour-1)
	control	261.48	260.565	180.315
	Insulin	419.051	411.591	280.613
	ALA+SFC	345.808	334.887	232.069	Average	SD
	control（=1）	1	1	1	1
	Insulin	1.60261	1.57961	1.55624	1.57949	0.023186
	ALA+SFC	1.3225	1.28523	1.28703	1.29825	0.0210198

## Sheet: Fig. 6
	First, relative expression levels of complex I-V to b-actin in animal number 1 of HFD + vehicle were setted to 1.0.
	Next, the levels of average relative expression of HFD + vehicle were setted to 1.0 and then we represent the data.
	Fig. 6b
	Complex I					Complex IV
	HFD+vehicle		HFD+ALA/SFC			HFD+vehicle		HFD+ALA/SFC
	Animal number	ComplexⅠ/β-actin	Animal number	ComplexⅠ/β-actin		Animal number	Complex IV/β-actin	Animal number	Complex IV/β-actin
	1	1.00001	1	1.11253		1	1	1	1.27556
	2	1.32516	2	0.710474		2	0.909761	2	1.58175
	3	4.95455	3	1.70772		3	1.07384	3	1.6206
	4	2.13106	4	1.55395		4	0.964624	4	1.72692
	5	2.58613	5	0.443899		5	1.18061	5	1.35357
	Average	2.39938	Average	1.10571		Average	1.02577	Average	1.51168
	SD	1.56109	SD	0.537956		SD	0.105055	SD	0.189639
	Average(=1)	1	Average	0.460833		Average(=1)	1	Average	1.4737
	SD	0.65062	SD	0.224206		SD	0.102416	SD	0.184875
	Complex II					Complex V
	HFD+vehicle		HFD+ALA/SFC			HFD+vehicle		HFD+ALA/SFC
	Animal number	Complex II/β-actin	Animal number	Complex II/β-actin		Animal number	Complex V/β-actin	Animal number	Complex V/β-actin
	1	1	1	0.991346		1	1	1	1.16366
	2	1.07447	2	1.29307		2	0.913398	2	1.41045
	3	1.37839	3	1.55128		3	1.00972	3	1.44712
	4	1.30602	4	1.48023		4	1.12822	4	1.68988
	5	1.18669	5	1.27653		5	1.24796	5	1.74505
	Average	1.18912	Average	1.31849		Average	1.05986	Average	1.49123
	SD	0.156846	SD	0.217819		SD	0.130004	SD	0.234339
	Average(=1)	1	Average	1.1088		Average(=1)	1	Average	1.40701
	SD	0.131902	SD	0.183177		SD	0.122661	SD	0.221104
	Complex III
	HFD+vehicle		HFD+ALA/SFC
	Animal number	Complex III/β-actin	Animal number	Complex III/β-actin
	1	1	1	1.6527
	2	1.18235	2	1.75802
	3	0.990743	3	1.82562
	4	0.637613	4	2.77112
	5	1.97469	5	1.56061
	Average	1.15708	Average	1.91362
	SD	0.497823	SD	0.489888
	Average(=1)	1	Average	1.65383
	SD	0.430241	SD	0.423383
